# Supplementary material for: Transcriptome Sequencing Reveals Autophagy Networks in Rat Livers during the Development of NAFLD and Identifies Autophagy Hub Genes
Source: Int J Mol Sci. 2023 Mar 29;24(7):6437. doi: 10.3390/ijms24076437 (PMC10094595; doi:10.3390/ijms24076437)
Supplement: Supplementary file 1 [file ijms-24-06437-s001.zip]

Archive with 1 entries (1 files):
- ijms-2254534-supplementary.xlsx
