# Supplementary material for: Transcriptome Sequencing Reveals Autophagy Networks in Rat Livers during the Development of NAFLD and Identifies Autophagy Hub Genes
Source: Int J Mol Sci. 2023 Mar 29;24(7):6437. doi: 10.3390/ijms24076437 (PMC10094595; doi:10.3390/ijms24076437)
Supplement: Supplementary file 1 [file ijms-24-06437-s001.zip › ijms-2254534-supplementary.xlsx]

## Sheet: Table S1
Table S1 Ingredient composition of high fat diet (HFD)
Ingredient	Percentage (%)
lard	10
sucrose	13
yolk powder	15
casein	5
cholesterol	1.2
cholate	0.2
vitamin mix	0.5
maltodextrin	1.5
mineral mix	1
maintain feed	52.6
maintain feed is the standard chow used for control

## Sheet: Table S2
Table S2 Different expressions of 31 DEGs in the livers of mice fed with high-fat diet for 38 weeks and mice fed with normal diet of 786 ARGs
	gene	logFC	PValue	FDR
Upregulated	Pcsk9	3.6681	1.84e-17	4.67e-15
	Syvn1	1.39484	2.64e-13	3.35e-11
	Trim14	1.8343	3.38e-10	1.99e-08
	Angptl8	1.8529	4.86e-10	2.65e-08
	Irgm1	1.15002	6.06e-08	2.27e-06
	Sec23b	1.46034	2.19e-07	7.27e-06
	Slc33a1	1.24208	9.69e-07	2.96e-05
	Gadd45a	2.13909	1.74e-05	0.000442802
	Ikbke	1.75138	0.000106214	0.00218121
	Mapk15	1.26574	0.00049813	0.0073091
	Bbc3	1.38373	0.000722057	0.00983803
	Srebf2	1.18579	0.000761709	0.0101962
	Casp3	1.11224	0.00104971	0.013575
Downregulated	Acsl1	-1.82406	5.82e-23	2.85e-20
	Fgf21	-2.74195	9.82e-16	1.87e-13
	Igfbp2	-2.22978	1.84e-14	2.8e-12
	Txnip	-2.00491	9.17e-13	1e-10
	Plin2	-1.17019	1.89e-12	1.8e-10
	Ephx2	-1.0906	1.1e-11	9.36e-10
	Bag3	-1.11517	2.85e-11	2.17e-09
	Pnpla2	-1.30887	7.52e-10	3.83e-08
	Tor1a	-1.06631	2.79e-09	1.25e-07
	Bnip3	-1.02425	3.92e-09	1.66e-07
	G6pc	-1.18911	7.36e-08	2.55e-06
	Fkbp5	-1.45306	4.6e-06	0.000125411
	Myc	-2.25434	9.77e-05	0.0021123
	Ppp1R15A	-1.14613	0.000169936	0.00316247
	Npy	-7.99016	0.000213811	0.00362529
	Irs2	-2.02124	0.000413824	0.00657808
	Dnajb1	-1.0199	0.00044867	0.00684671
	Per1	-1.06381	0.00175648	0.0209405

## Sheet: Table S3
Table S3 The GO Erichment Analysis (BP,MF,CC) of DEGs
	ONTOLOGY	ID	Description	pvalue	p.adjust	qvalue	geneID	Count
Upregulated	BP	GO:0070059	intrinsic apoptotic signaling pathway in response to endoplasmic reticulum stress	5.5e-06	0.00281	0.001395	Syvn1/Bbc3/Casp3	3
		GO:0043525	positive regulation of neuron apoptotic process	1.12e-05	0.00281	0.001395	Pcsk9/Bbc3/Casp3	3
		GO:0097193	intrinsic apoptotic signaling pathway	1.7e-05	0.00281	0.001395	Syvn1/Ikbke/Bbc3/Casp3	4
		GO:0032372	negative regulation of sterol transport	2.22e-05	0.00281	0.001395	Pcsk9/Srebf2	2
		GO:0032375	negative regulation of cholesterol transport	2.22e-05	0.00281	0.001395	Pcsk9/Srebf2	2
		GO:1901216	positive regulation of neuron death	4.22e-05	0.00444	0.002204	Pcsk9/Bbc3/Casp3	3
		GO:0055088	lipid homeostasis	8.11e-05	0.005683	0.002821	Pcsk9/Angptl8/Srebf2	3
		GO:0010884	positive regulation of lipid storage	8.52e-05	0.005683	0.002821	Ikbke/Srebf2	2
		GO:0090114	COPII-coated vesicle budding	8.52e-05	0.005683	0.002821	Sec23b/Mapk15	2
		GO:0009896	positive regulation of catabolic process	8.99e-05	0.005683	0.002821	Pcsk9/Trim14/Irgm1/Mapk15	4
		GO:1905952	regulation of lipid localization	0.000169	0.009683	0.004806	Pcsk9/Ikbke/Srebf2	3
		GO:0032369	negative regulation of lipid transport	0.000267	0.012287	0.006099	Pcsk9/Srebf2	2
		GO:0016485	protein processing	0.000277	0.012287	0.006099	Pcsk9/Angptl8/Casp3	3
		GO:0001961	positive regulation of cytokine-mediated signaling pathway	0.000318	0.012287	0.006099	Irgm1/Ikbke	2
		GO:0010883	regulation of lipid storage	0.000318	0.012287	0.006099	Ikbke/Srebf2	2
		GO:0034976	response to endoplasmic reticulum stress	0.000335	0.012287	0.006099	Syvn1/Bbc3/Casp3	3
		GO:0015850	organic hydroxy compound transport	0.000355	0.012287	0.006099	Pcsk9/Mapk15/Srebf2	3
		GO:0010506	regulation of autophagy	0.000359	0.012287	0.006099	Trim14/Irgm1/Mapk15	3
		GO:0060760	positive regulation of response to cytokine stimulus	0.000403	0.012287	0.006099	Irgm1/Ikbke	2
		GO:0043523	regulation of neuron apoptotic process	0.00041	0.012287	0.006099	Pcsk9/Bbc3/Casp3	3
		GO:0032371	regulation of sterol transport	0.000465	0.012287	0.006099	Pcsk9/Srebf2	2
		GO:0032374	regulation of cholesterol transport	0.000465	0.012287	0.006099	Pcsk9/Srebf2	2
		GO:0035456	response to interferon-beta	0.000465	0.012287	0.006099	Irgm1/Ikbke	2
		GO:1905953	negative regulation of lipid localization	0.000497	0.012287	0.006099	Pcsk9/Srebf2	2
		GO:0006900	vesicle budding from membrane	0.000531	0.012287	0.006099	Sec23b/Mapk15	2
		GO:0051402	neuron apoptotic process	0.000562	0.012287	0.006099	Pcsk9/Bbc3/Casp3	3
		GO:0051604	protein maturation	0.000562	0.012287	0.006099	Pcsk9/Angptl8/Casp3	3
		GO:0071214	cellular response to abiotic stimulus	0.000567	0.012287	0.006099	Gadd45a/Bbc3/Casp3	3
		GO:0104004	cellular response to environmental stimulus	0.000567	0.012287	0.006099	Gadd45a/Bbc3/Casp3	3
		GO:0071479	cellular response to ionizing radiation	0.000583	0.012287	0.006099	Gadd45a/Bbc3	2
		GO:0097194	execution phase of apoptosis	0.000638	0.01301	0.006458	Bbc3/Casp3	2
		GO:0051235	maintenance of location	0.000682	0.013304	0.006603	Ikbke/Bbc3/Srebf2	3
		GO:0032386	regulation of intracellular transport	0.000695	0.013304	0.006603	Pcsk9/Mapk15/Bbc3	3
		GO:0019915	lipid storage	0.000949	0.017638	0.008754	Ikbke/Srebf2	2
		GO:0042632	cholesterol homeostasis	0.001066	0.018616	0.00924	Pcsk9/Srebf2	2
		GO:1901214	regulation of neuron death	0.001083	0.018616	0.00924	Pcsk9/Bbc3/Casp3	3
		GO:0055092	sterol homeostasis	0.00109	0.018616	0.00924	Pcsk9/Srebf2	2
		GO:0031331	positive regulation of cellular catabolic process	0.001158	0.019263	0.009561	Pcsk9/Trim14/Irgm1	3
		GO:0030301	cholesterol transport	0.001215	0.019597	0.009727	Pcsk9/Srebf2	2
		GO:0015918	sterol transport	0.00124	0.019597	0.009727	Pcsk9/Srebf2	2
		GO:0009314	response to radiation	0.001405	0.021605	0.010723	Gadd45a/Bbc3/Casp3	3
		GO:0070997	neuron death	0.001464	0.021605	0.010723	Pcsk9/Bbc3/Casp3	3
		GO:0006914	autophagy	0.001504	0.021605	0.010723	Trim14/Irgm1/Mapk15	3
		GO:0061919	process utilizing autophagic mechanism	0.001504	0.021605	0.010723	Trim14/Irgm1/Mapk15	3
		GO:0008630	intrinsic apoptotic signaling pathway in response to DNA damage	0.001687	0.023597	0.011712	Ikbke/Bbc3	2
		GO:0001959	regulation of cytokine-mediated signaling pathway	0.001717	0.023597	0.011712	Irgm1/Ikbke	2
		GO:0006888	endoplasmic reticulum to Golgi vesicle-mediated transport	0.001841	0.024235	0.012029	Sec23b/Mapk15	2
		GO:0045089	positive regulation of innate immune response	0.001841	0.024235	0.012029	Irgm1/Ikbke	2
		GO:0071901	negative regulation of protein serine/threonine kinase activity	0.001936	0.024966	0.012392	Gadd45a/Casp3	2
		GO:0060759	regulation of response to cytokine stimulus	0.002033	0.025697	0.012754	Irgm1/Ikbke	2
		GO:0010212	response to ionizing radiation	0.0022	0.026152	0.01298	Gadd45a/Bbc3	2
		GO:0010876	lipid localization	0.002218	0.026152	0.01298	Pcsk9/Ikbke/Srebf2	3
		GO:0042157	lipoprotein metabolic process	0.002235	0.026152	0.01298	Pcsk9/Angptl8	2
		GO:1905954	positive regulation of lipid localization	0.002235	0.026152	0.01298	Ikbke/Srebf2	2
		GO:0008203	cholesterol metabolic process	0.002374	0.026792	0.013298	Pcsk9/Srebf2	2
		GO:0010508	positive regulation of autophagy	0.002374	0.026792	0.013298	Trim14/Irgm1	2
		GO:0016125	sterol metabolic process	0.002702	0.029964	0.014872	Pcsk9/Srebf2	2
		GO:1902652	secondary alcohol metabolic process	0.002855	0.030996	0.015385	Pcsk9/Srebf2	2
		GO:0051701	biological process involved in interaction with host	0.002894	0.030996	0.015385	Trim14/Irgm1	2
		GO:0002833	positive regulation of response to biotic stimulus	0.003295	0.034135	0.016943	Irgm1/Ikbke	2
		GO:0009267	cellular response to starvation	0.003295	0.034135	0.016943	Pcsk9/Srebf2	2
		GO:0071478	cellular response to radiation	0.003547	0.036158	0.017947	Gadd45a/Bbc3	2
		GO:0032368	regulation of lipid transport	0.003853	0.038488	0.019103	Pcsk9/Srebf2	2
		GO:2001242	regulation of intrinsic apoptotic signaling pathway	0.003898	0.038488	0.019103	Syvn1/Bbc3	2
		GO:0042594	response to starvation	0.004217	0.041	0.02035	Pcsk9/Srebf2	2
		GO:0045088	regulation of innate immune response	0.004548	0.04355	0.021615	Irgm1/Ikbke	2
		GO:0031669	cellular response to nutrient levels	0.004792	0.045199	0.022434	Pcsk9/Srebf2	2
		GO:0000185	activation of MAPKKK activity	0.005553	0.047429	0.023541	Gadd45a	1
		GO:0010985	negative regulation of lipoprotein particle clearance	0.005553	0.047429	0.023541	Pcsk9	1
		GO:0045542	positive regulation of cholesterol biosynthetic process	0.005553	0.047429	0.023541	Srebf2	1
		GO:0048207	vesicle targeting, rough ER to cis-Golgi	0.005553	0.047429	0.023541	Mapk15	1
		GO:0048208	COPII vesicle coating	0.005553	0.047429	0.023541	Mapk15	1
		GO:0106120	positive regulation of sterol biosynthetic process	0.005553	0.047429	0.023541	Srebf2	1
		GO:1903749	positive regulation of establishment of protein localization to mitochondrion	0.005553	0.047429	0.023541	Bbc3	1
		GO:0006469	negative regulation of protein kinase activity	0.005826	0.049092	0.024366	Gadd45a/Casp3	2
		GO:0044771	meiotic cell cycle phase transition	0.006107	0.049484	0.024561	Mapk15	1
		GO:0090205	positive regulation of cholesterol metabolic process	0.006107	0.049484	0.024561	Srebf2	1
		GO:1901030	positive regulation of mitochondrial outer membrane permeabilization involved in apoptotic signaling pathway	0.006107	0.049484	0.024561	Bbc3	1
	CC	GO:0030134	COPII-coated ER to Golgi transport vesicle	0.000424	0.018019	0.010493	Pcsk9/Sec23b	2
		GO:0005776	autophagosome	0.000767	0.018019	0.010493	Irgm1/Mapk15	2
		GO:0000323	lytic vacuole	0.002062	0.024223	0.014105	Pcsk9/Irgm1/Bbc3	3
		GO:0005764	lysosome	0.002062	0.024223	0.014105	Pcsk9/Irgm1/Bbc3	3
		GO:0140534	endoplasmic reticulum protein-containing complex	0.002592	0.024369	0.01419	Syvn1/Srebf2	2
		GO:0030135	coated vesicle	0.005117	0.03232	0.01882	Pcsk9/Sec23b	2
		GO:0005770	late endosome	0.00653	0.03232	0.01882	Pcsk9/Irgm1	2
		GO:0044754	autolysosome	0.006712	0.03232	0.01882	Irgm1	1
		GO:0044322	endoplasmic reticulum quality control compartment	0.007269	0.03232	0.01882	Syvn1	1
		GO:0030127	COPII vesicle coat	0.007826	0.03232	0.01882	Sec23b	1
		GO:0000153	cytoplasmic ubiquitin ligase complex	0.00894	0.03232	0.01882	Syvn1	1
		GO:0005767	secondary lysosome	0.00894	0.03232	0.01882	Irgm1	1
		GO:0072687	meiotic spindle	0.00894	0.03232	0.01882	Mapk15	1
		GO:0012507	ER to Golgi transport vesicle membrane	0.011718	0.039339	0.022908	Sec23b	1
Downregulated	BP	GO:0031331	positive regulation of cellular catabolic process	2.18e-07	0.000186	9.33e-05	Fgf21/Bag3/Pnpla2/Bnip3/Myc/Irs2	6
		GO:0009896	positive regulation of catabolic process	5.6e-07	0.000239	0.00012	Fgf21/Bag3/Pnpla2/Bnip3/Myc/Irs2	6
		GO:0006641	triglyceride metabolic process	1.1e-06	0.000304	0.000152	Acsl1/Fgf21/Pnpla2/G6pc	4
		GO:0050996	positive regulation of lipid catabolic process	1.42e-06	0.000304	0.000152	Fgf21/Pnpla2/Irs2	3
		GO:1903959	regulation of anion transmembrane transport	2.06e-06	0.000353	0.000177	Acsl1/Fgf21/Myc/Irs2	4
		GO:0006639	acylglycerol metabolic process	2.85e-06	0.000368	0.000184	Acsl1/Fgf21/Pnpla2/G6pc	4
		GO:0006638	neutral lipid metabolic process	3.01e-06	0.000368	0.000184	Acsl1/Fgf21/Pnpla2/G6pc	4
		GO:0061077	chaperone-mediated protein folding	8.67e-06	0.000927	0.000464	Tor1a/Fkbp5/Dnajb1	3
		GO:1905952	regulation of lipid localization	1.16e-05	0.001058	0.00053	Acsl1/Plin2/Pnpla2/Irs2	4
		GO:0015909	long-chain fatty acid transport	1.36e-05	0.001058	0.00053	Acsl1/Plin2/Irs2	3
		GO:0050994	regulation of lipid catabolic process	1.36e-05	0.001058	0.00053	Fgf21/Pnpla2/Irs2	3
		GO:0046324	regulation of glucose import	1.63e-05	0.001161	0.000582	Fgf21/Myc/Irs2	3
		GO:1903961	positive regulation of anion transmembrane transport	1.93e-05	0.00127	0.000636	Acsl1/Fgf21/Irs2	3
		GO:0010898	positive regulation of triglyceride catabolic process	2.73e-05	0.001558	0.000781	Fgf21/Pnpla2	2
		GO:0015980	energy derivation by oxidation of organic compounds	2.73e-05	0.001558	0.000781	Bnip3/G6pc/Myc/Irs2	4
		GO:0046323	glucose import	3.16e-05	0.001648	0.000826	Fgf21/Myc/Irs2	3
		GO:0015911	long-chain fatty acid import across plasma membrane	3.28e-05	0.001648	0.000826	Acsl1/Irs2	2
		GO:0010827	regulation of glucose transmembrane transport	3.5e-05	0.001662	0.000833	Fgf21/Myc/Irs2	3
		GO:0097201	negative regulation of transcription from RNA polymerase II promoter in response to stress	3.87e-05	0.001742	0.000873	Bag3/Dnajb1	2
		GO:0010889	regulation of sequestering of triglyceride	4.51e-05	0.001838	0.000921	Plin2/Pnpla2	2
		GO:0051782	negative regulation of cell division	4.51e-05	0.001838	0.000921	Txnip/Myc	2
		GO:0010896	regulation of triglyceride catabolic process	5.95e-05	0.002312	0.001158	Fgf21/Pnpla2	2
		GO:0015849	organic acid transport	6.56e-05	0.002401	0.001203	Acsl1/Plin2/Myc/Irs2	4
		GO:0030730	sequestering of triglyceride	6.74e-05	0.002401	0.001203	Plin2/Pnpla2	2
		GO:1904659	glucose transmembrane transport	7.33e-05	0.002473	0.001239	Fgf21/Myc/Irs2	3
		GO:0008645	hexose transmembrane transport	7.52e-05	0.002473	0.001239	Fgf21/Myc/Irs2	3
		GO:0015749	monosaccharide transmembrane transport	7.92e-05	0.002479	0.001242	Fgf21/Myc/Irs2	3
		GO:0034219	carbohydrate transmembrane transport	8.12e-05	0.002479	0.001242	Fgf21/Myc/Irs2	3
		GO:0044539	long-chain fatty acid import into cell	8.47e-05	0.002496	0.001251	Acsl1/Irs2	2
		GO:0019216	regulation of lipid metabolic process	0.000112	0.003179	0.001593	Fgf21/Ephx2/Pnpla2/Irs2	4
		GO:1905039	carboxylic acid transmembrane transport	0.000118	0.003234	0.00162	Acsl1/Myc/Irs2	3
		GO:1903825	organic acid transmembrane transport	0.000121	0.003234	0.00162	Acsl1/Myc/Irs2	3
		GO:0046486	glycerolipid metabolic process	0.000127	0.003248	0.001628	Acsl1/Fgf21/Pnpla2/G6pc	4
		GO:0043467	regulation of generation of precursor metabolites and energy	0.000129	0.003248	0.001628	Bnip3/Myc/Irs2	3
		GO:0015908	fatty acid transport	0.00015	0.003653	0.00183	Acsl1/Plin2/Irs2	3
		GO:0043457	regulation of cellular respiration	0.000173	0.004019	0.002014	Bnip3/Myc	2
		GO:0006091	generation of precursor metabolites and energy	0.000176	0.004019	0.002014	Bnip3/G6pc/Myc/Irs2	4
		GO:0008643	carbohydrate transport	0.000179	0.004019	0.002014	Fgf21/Myc/Irs2	3
		GO:0055088	lipid homeostasis	0.000189	0.004118	0.002064	Ephx2/Pnpla2/G6pc	3
		GO:0006457	protein folding	0.000193	0.004118	0.002064	Tor1a/Fkbp5/Dnajb1	3
		GO:0090208	positive regulation of triglyceride metabolic process	0.0002	0.004174	0.002091	Fgf21/Pnpla2	2
		GO:0019433	triglyceride catabolic process	0.000214	0.004317	0.002163	Fgf21/Pnpla2	2
		GO:0098656	anion transmembrane transport	0.000217	0.004317	0.002163	Acsl1/Fgf21/Myc/Irs2	4
		GO:0045834	positive regulation of lipid metabolic process	0.000231	0.004486	0.002248	Fgf21/Pnpla2/Irs2	3
		GO:0002902	regulation of B cell apoptotic process	0.000244	0.004539	0.002274	Myc/Irs2	2
		GO:0051085	chaperone cofactor-dependent protein refolding	0.000244	0.004539	0.002274	Tor1a/Dnajb1	2
		GO:0002053	positive regulation of mesenchymal cell proliferation	0.000327	0.005709	0.002861	Myc/Irs2	2
		GO:0006458	'de novo' protein folding	0.000327	0.005709	0.002861	Tor1a/Dnajb1	2
		GO:0051084	'de novo' posttranslational protein folding	0.000327	0.005709	0.002861	Tor1a/Dnajb1	2
		GO:0010876	lipid localization	0.000361	0.006098	0.003055	Acsl1/Plin2/Pnpla2/Irs2	4
		GO:0140354	lipid import into cell	0.000364	0.006098	0.003055	Acsl1/Irs2	2
		GO:0046461	neutral lipid catabolic process	0.000402	0.006367	0.003191	Fgf21/Pnpla2	2
		GO:0046464	acylglycerol catabolic process	0.000402	0.006367	0.003191	Fgf21/Pnpla2	2
		GO:1902001	fatty acid transmembrane transport	0.000402	0.006367	0.003191	Acsl1/Irs2	2
		GO:0001783	B cell apoptotic process	0.000442	0.00683	0.003423	Myc/Irs2	2
		GO:0006006	glucose metabolic process	0.000456	0.00683	0.003423	G6pc/Myc/Irs2	3
		GO:0046326	positive regulation of glucose import	0.000463	0.00683	0.003423	Fgf21/Irs2	2
		GO:1903960	negative regulation of anion transmembrane transport	0.000463	0.00683	0.003423	Myc/Irs2	2
		GO:0010464	regulation of mesenchymal cell proliferation	0.000485	0.007024	0.00352	Myc/Irs2	2
		GO:0044242	cellular lipid catabolic process	0.000495	0.007057	0.003536	Fgf21/Pnpla2/Irs2	3
		GO:0043618	regulation of transcription from RNA polymerase II promoter in response to stress	0.000507	0.007099	0.003557	Bag3/Dnajb1	2
		GO:0010883	regulation of lipid storage	0.000552	0.007368	0.003692	Plin2/Pnpla2	2
		GO:0046460	neutral lipid biosynthetic process	0.000552	0.007368	0.003692	Acsl1/Pnpla2	2
		GO:0046463	acylglycerol biosynthetic process	0.000552	0.007368	0.003692	Acsl1/Pnpla2	2
		GO:0043620	regulation of DNA-templated transcription in response to stress	0.000623	0.008066	0.004042	Bag3/Dnajb1	2
		GO:0090207	regulation of triglyceride metabolic process	0.000623	0.008066	0.004042	Fgf21/Pnpla2	2
		GO:0019318	hexose metabolic process	0.000663	0.008454	0.004236	G6pc/Myc/Irs2	3
		GO:0010828	positive regulation of glucose transmembrane transport	0.000672	0.008454	0.004236	Fgf21/Irs2	2
		GO:0034764	positive regulation of transmembrane transport	0.000712	0.008698	0.004358	Acsl1/Fgf21/Irs2	3
		GO:0034767	positive regulation of ion transmembrane transport	0.000712	0.008698	0.004358	Acsl1/Fgf21/Irs2	3
		GO:1903792	negative regulation of anion transport	0.000729	0.008778	0.004399	Bag3/Myc/Irs2	3
		GO:0010463	mesenchymal cell proliferation	0.000777	0.009231	0.004626	Myc/Irs2	2
		GO:0010662	regulation of striated muscle cell apoptotic process	0.000805	0.009335	0.004678	Bag3/Bnip3	2
		GO:0005996	monosaccharide metabolic process	0.000808	0.009335	0.004678	G6pc/Myc/Irs2	3
		GO:0098657	import into cell	0.000835	0.009524	0.004772	Acsl1/Tor1a/Irs2	3
		GO:1905953	negative regulation of lipid localization	0.000861	0.009687	0.004854	Pnpla2/Irs2	2
		GO:0010658	striated muscle cell apoptotic process	0.000919	0.010206	0.005114	Bag3/Bnip3	2
		GO:0016239	positive regulation of macroautophagy	0.000949	0.010401	0.005212	Bag3/Bnip3	2
		GO:0046503	glycerolipid catabolic process	0.00101	0.010927	0.005476	Fgf21/Pnpla2	2
		GO:2000191	regulation of fatty acid transport	0.001104	0.011803	0.005914	Acsl1/Irs2	2
		GO:0034504	protein localization to nucleus	0.001261	0.013305	0.006667	Txnip/Bag3/Tor1a	3
		GO:0005977	glycogen metabolic process	0.001487	0.014954	0.007493	G6pc/Irs2	2
		GO:0006073	cellular glucan metabolic process	0.001487	0.014954	0.007493	G6pc/Irs2	2
		GO:0044042	glucan metabolic process	0.001487	0.014954	0.007493	G6pc/Irs2	2
		GO:0070228	regulation of lymphocyte apoptotic process	0.001487	0.014954	0.007493	Myc/Irs2	2
		GO:0051881	regulation of mitochondrial membrane potential	0.001562	0.01553	0.007781	Bnip3/Myc	2
		GO:0045913	positive regulation of carbohydrate metabolic process	0.0016	0.015728	0.007881	Myc/Irs2	2
		GO:0019915	lipid storage	0.001639	0.015764	0.007899	Plin2/Pnpla2	2
		GO:0016042	lipid catabolic process	0.001641	0.015764	0.007899	Fgf21/Pnpla2/Irs2	3
		GO:0002532	production of molecular mediator involved in inflammatory response	0.001678	0.015946	0.00799	Ephx2/Per1	2
		GO:0042632	cholesterol homeostasis	0.00184	0.017288	0.008663	Ephx2/G6pc	2
		GO:0006112	energy reserve metabolic process	0.001881	0.017298	0.008667	G6pc/Irs2	2
		GO:0055092	sterol homeostasis	0.001881	0.017298	0.008667	Ephx2/G6pc	2
		GO:0032890	regulation of organic acid transport	0.001923	0.017495	0.008766	Acsl1/Irs2	2
		GO:0062012	regulation of small molecule metabolic process	0.001973	0.017757	0.008898	Ephx2/Myc/Irs2	3
		GO:0043271	negative regulation of ion transport	0.002087	0.018586	0.009313	Bag3/Myc/Irs2	3
		GO:0016241	regulation of macroautophagy	0.002184	0.019254	0.009648	Bag3/Bnip3	2
		GO:0010660	regulation of muscle cell apoptotic process	0.002229	0.019254	0.009648	Bag3/Bnip3	2
		GO:0120162	positive regulation of cold-induced thermogenesis	0.002229	0.019254	0.009648	Acsl1/Fgf21	2
		GO:0007006	mitochondrial membrane organization	0.002461	0.020826	0.010435	Bnip3/Myc	2
		GO:0010657	muscle cell apoptotic process	0.002461	0.020826	0.010435	Bag3/Bnip3	2
		GO:0070227	lymphocyte apoptotic process	0.002509	0.020826	0.010435	Myc/Irs2	2
		GO:0071456	cellular response to hypoxia	0.002509	0.020826	0.010435	Bnip3/Myc	2
		GO:0044264	cellular polysaccharide metabolic process	0.002557	0.021021	0.010533	G6pc/Irs2	2
		GO:2000106	regulation of leukocyte apoptotic process	0.002906	0.023661	0.011856	Myc/Irs2	2
		GO:0001676	long-chain fatty acid metabolic process	0.003009	0.024047	0.012049	Acsl1/Ephx2	2
		GO:0035967	cellular response to topologically incorrect protein	0.003009	0.024047	0.012049	Bag3/Tor1a	2
		GO:0006979	response to oxidative stress	0.003041	0.024076	0.012064	Txnip/Tor1a/Bnip3	3
		GO:0006631	fatty acid metabolic process	0.003083	0.024185	0.012119	Acsl1/Ephx2/Irs2	3
		GO:0005976	polysaccharide metabolic process	0.003115	0.024209	0.012131	G6pc/Irs2	2
		GO:0006869	lipid transport	0.003663	0.028215	0.014138	Acsl1/Plin2/Irs2	3
		GO:0036294	cellular response to decreased oxygen levels	0.003841	0.02906	0.014561	Bnip3/Myc	2
		GO:1905954	positive regulation of lipid localization	0.003841	0.02906	0.014561	Acsl1/Plin2	2
		GO:0010508	positive regulation of autophagy	0.004078	0.030588	0.015327	Bag3/Bnip3	2
		GO:0034766	negative regulation of ion transmembrane transport	0.004261	0.031681	0.015875	Myc/Irs2	2
		GO:0034763	negative regulation of transmembrane transport	0.004323	0.031863	0.015966	Myc/Irs2	2
		GO:0050671	positive regulation of lymphocyte proliferation	0.004448	0.032503	0.016286	Igfbp2/Irs2	2
		GO:0071887	leukocyte apoptotic process	0.004511	0.032684	0.016377	Myc/Irs2	2
		GO:0032946	positive regulation of mononuclear cell proliferation	0.004574	0.032865	0.016468	Igfbp2/Irs2	2
		GO:0009152	purine ribonucleotide biosynthetic process	0.004638	0.033046	0.016558	Acsl1/Myc	2
		GO:0016052	carbohydrate catabolic process	0.004702	0.033136	0.016604	G6pc/Myc	2
		GO:0035966	response to topologically incorrect protein	0.004767	0.033136	0.016604	Bag3/Tor1a	2
		GO:0071453	cellular response to oxygen levels	0.004767	0.033136	0.016604	Bnip3/Myc	2
		GO:0106106	cold-induced thermogenesis	0.004897	0.033499	0.016785	Acsl1/Fgf21	2
		GO:0120161	regulation of cold-induced thermogenesis	0.004897	0.033499	0.016785	Acsl1/Fgf21	2
		GO:0007005	mitochondrion organization	0.004985	0.033828	0.01695	Bag3/Bnip3/Myc	3
		GO:0051051	negative regulation of transport	0.005071	0.034138	0.017106	Bag3/Myc/Irs2	3
		GO:0009260	ribonucleotide biosynthetic process	0.005231	0.034942	0.017509	Acsl1/Myc	2
		GO:0062013	positive regulation of small molecule metabolic process	0.005367	0.035301	0.017688	Myc/Irs2	2
		GO:0070665	positive regulation of leukocyte proliferation	0.005367	0.035301	0.017688	Igfbp2/Irs2	2
		GO:0046390	ribose phosphate biosynthetic process	0.005715	0.037302	0.018691	Acsl1/Myc	2
		GO:0045333	cellular respiration	0.005857	0.03783	0.018956	Bnip3/Myc	2
		GO:0006164	purine nucleotide biosynthetic process	0.005929	0.03783	0.018956	Acsl1/Myc	2
		GO:1990845	adaptive thermogenesis	0.005929	0.03783	0.018956	Acsl1/Fgf21	2
		GO:0009755	hormone-mediated signaling pathway	0.006073	0.038465	0.019274	Acsl1/Per1	2
		GO:0051302	regulation of cell division	0.006146	0.03864	0.019361	Txnip/Myc	2
		GO:0072522	purine-containing compound biosynthetic process	0.006293	0.039274	0.019679	Acsl1/Myc	2
		GO:0006606	protein import into nucleus	0.006516	0.040373	0.02023	Txnip/Bag3	2
		GO:0032368	regulation of lipid transport	0.006592	0.040545	0.020316	Acsl1/Irs2	2
		GO:0045017	glycerolipid biosynthetic process	0.006667	0.040717	0.020403	Acsl1/Pnpla2	2
		GO:0051170	import into nucleus	0.00682	0.040718	0.020403	Txnip/Bag3	2
		GO:0098739	import across plasma membrane	0.007051	0.040718	0.020403	Acsl1/Irs2	2
		GO:0000338	protein deneddylation	0.007257	0.040718	0.020403	Tor1a	1
		GO:0006651	diacylglycerol biosynthetic process	0.007257	0.040718	0.020403	Pnpla2	1
		GO:0019732	antifungal humoral response	0.007257	0.040718	0.020403	Npy	1
		GO:0051583	dopamine uptake involved in synaptic transmission	0.007257	0.040718	0.020403	Tor1a	1
		GO:0051934	catecholamine uptake involved in synaptic transmission	0.007257	0.040718	0.020403	Tor1a	1
		GO:0061684	chaperone-mediated autophagy	0.007257	0.040718	0.020403	Bag3	1
		GO:0072203	cell proliferation involved in metanephros development	0.007257	0.040718	0.020403	Myc	1
		GO:0072321	chaperone-mediated protein transport	0.007257	0.040718	0.020403	Tor1a	1
		GO:1901724	positive regulation of cell proliferation involved in kidney development	0.007257	0.040718	0.020403	Myc	1
		GO:1903715	regulation of aerobic respiration	0.007257	0.040718	0.020403	Bnip3	1
		GO:0009612	response to mechanical stimulus	0.007286	0.040718	0.020403	Bag3/Myc	2
		GO:0001659	temperature homeostasis	0.007686	0.041856	0.020973	Acsl1/Fgf21	2
		GO:0010940	positive regulation of necrotic cell death	0.007979	0.041856	0.020973	Bnip3	1
		GO:0032000	positive regulation of fatty acid beta-oxidation	0.007979	0.041856	0.020973	Irs2	1
		GO:0035336	long-chain fatty-acyl-CoA metabolic process	0.007979	0.041856	0.020973	Acsl1	1
		GO:0043653	mitochondrial fragmentation involved in apoptotic process	0.007979	0.041856	0.020973	Bnip3	1
		GO:0051561	positive regulation of mitochondrial calcium ion concentration	0.007979	0.041856	0.020973	Bnip3	1
		GO:0071763	nuclear membrane organization	0.007979	0.041856	0.020973	Tor1a	1
		GO:0072075	metanephric mesenchyme development	0.007979	0.041856	0.020973	Myc	1
		GO:0090184	positive regulation of kidney development	0.007979	0.041856	0.020973	Myc	1
		GO:2000322	regulation of glucocorticoid receptor signaling pathway	0.007979	0.041856	0.020973	Per1	1
		GO:0001878	response to yeast	0.008702	0.04482	0.022458	Npy	1
		GO:0035457	cellular response to interferon-alpha	0.008702	0.04482	0.022458	Myc	1
		GO:1900244	positive regulation of synaptic vesicle endocytosis	0.008702	0.04482	0.022458	Tor1a	1
		GO:0006109	regulation of carbohydrate metabolic process	0.009031	0.046238	0.023169	Myc/Irs2	2
		GO:0016051	carbohydrate biosynthetic process	0.009119	0.046407	0.023254	G6pc/Irs2	2
		GO:0009165	nucleotide biosynthetic process	0.009383	0.047396	0.023749	Acsl1/Myc	2
		GO:0010635	regulation of mitochondrial fusion	0.009424	0.047396	0.023749	Bnip3	1
		GO:0006839	mitochondrial transport	0.009561	0.047805	0.023954	Bag3/Bnip3	2
		GO:0016236	macroautophagy	0.009741	0.04842	0.024262	Bag3/Bnip3	2
		GO:1901293	nucleoside phosphate biosynthetic process	0.009831	0.048459	0.024282	Acsl1/Myc	2
		GO:0001666	response to hypoxia	0.010013	0.048459	0.024282	Bnip3/Myc	2
		GO:0008217	regulation of blood pressure	0.010013	0.048459	0.024282	Ephx2/Npy	2
		GO:0042921	glucocorticoid receptor signaling pathway	0.010145	0.048459	0.024282	Per1	1
		GO:0048102	autophagic cell death	0.010145	0.048459	0.024282	Bnip3	1
		GO:0071712	ER-associated misfolded protein catabolic process	0.010145	0.048459	0.024282	Tor1a	1
		GO:2001171	positive regulation of ATP biosynthetic process	0.010145	0.048459	0.024282	Myc	1
		GO:0032984	protein-containing complex disassembly	0.010474	0.049682	0.024895	Bnip3/Myc	2
		GO:0010917	negative regulation of mitochondrial membrane potential	0.010866	0.049682	0.024895	Bnip3	1
		GO:0010918	positive regulation of mitochondrial membrane potential	0.010866	0.049682	0.024895	Myc	1
		GO:0031958	corticosteroid receptor signaling pathway	0.010866	0.049682	0.024895	Per1	1
		GO:0042178	xenobiotic catabolic process	0.010866	0.049682	0.024895	Acsl1	1
		GO:0070932	histone H3 deacetylation	0.010866	0.049682	0.024895	Per1	1
		GO:0072074	kidney mesenchyme development	0.010866	0.049682	0.024895	Myc	1
		GO:1903423	positive regulation of synaptic vesicle recycling	0.010866	0.049682	0.024895	Tor1a	1
		GO:0017038	protein import	0.010945	0.049776	0.024942	Txnip/Bag3	2
	MF	GO:0031072	heat shock protein binding	0.000166	0.01162	0.004824	Bag3/Fkbp5/Dnajb1	3
		GO:0060590	ATPase regulator activity	0.000447	0.01162	0.004824	Bag3/Dnajb1	2
		GO:0070888	E-box binding	0.000491	0.01162	0.004824	Myc/Per1	2
		GO:0031625	ubiquitin protein ligase binding	0.001437	0.022037	0.009148	Txnip/Myc/Per1	3
		GO:0044389	ubiquitin-like protein ligase binding	0.001692	0.022037	0.009148	Txnip/Myc/Per1	3
		GO:0051082	unfolded protein binding	0.001862	0.022037	0.009148	Tor1a/Dnajb1	2
		GO:0051087	chaperone binding	0.002556	0.025926	0.010762	Bag3/Dnajb1	2
		GO:0019203	carbohydrate phosphatase activity	0.007471	0.043054	0.017873	G6pc	1
		GO:0102391	decanoate-CoA ligase activity	0.007471	0.043054	0.017873	Acsl1	1
		GO:0000774	adenyl-nucleotide exchange factor activity	0.008215	0.043054	0.017873	Bag3	1
		GO:0031956	medium-chain fatty acid-CoA ligase activity	0.008215	0.043054	0.017873	Acsl1	1
		GO:0047676	arachidonate-CoA ligase activity	0.008215	0.043054	0.017873	Acsl1	1
		GO:0015643	toxic substance binding	0.009702	0.043054	0.017873	Ephx2	1
		GO:0031994	insulin-like growth factor I binding	0.009702	0.043054	0.017873	Igfbp2	1
		GO:0042301	phosphate ion binding	0.009702	0.043054	0.017873	G6pc	1
		GO:0042577	lipid phosphatase activity	0.009702	0.043054	0.017873	Ephx2	1
		GO:0004467	long-chain fatty acid-CoA ligase activity	0.011187	0.046722	0.019395	Acsl1	1
